# Supplementary material for: Change in cardiac output during Trendelenburg maneuver is a reliable predictor of fluid responsiveness in patients with acute respiratory distress syndrome in the prone position under protective ventilation
Source: Crit Care. 2017 Dec 5;21:295. doi: 10.1186/s13054-017-1881-0 (PMC5718075; doi:10.1186/s13054-017-1881-0)
Supplement: Supplementary file 7 — Dataset. (XLSX 53 kb) [file 13054_2017_1881_MOESM7_ESM.xlsx]

## Sheet: DEMO
PATIENT	AGE	DATE_INCLUSION	HEURE_INCLUSION	DELAI_ADM_INC	ARDS_CATEGORY	WORST_PAFI	MIDAZOLAM_DOSE	MORPHINE_DOSE	DELAI_SDRA_MES	IGSII	SOFA	SEXE	TAILLE	POIDS_MES	PPT	CONTEXTE_ADM	ORIGINE_PATIENT	PNP_COM	PNP_INHAL	PAVM	HAP	SEPSIS_ABDO	SEPSIS_EXTRA_ABDO_EXTRA_PULM	PANCREATITE	CONTUSION_PULM	NOYADE	INHALATION_FUMEE	POLYTRANSFUSION	POLYTRAUMATISME	CEC	ETIOLOGIE_AUTRE	CIRC_FAIL_SEPSIS	CIRC_FAIL_HEMORRHAGE	CIRC_FAIL_ANAPHYL	CIRC_FAIL_CARDIOGENIC	CIRC_FAIL_POST_ACR	CIRC_FAIL_OTHER	DATE_DV	HEURE_DV	REMPL_HYPOTA	REMPL_VASOP	REMPL_DIURESE	REMPL_TACHYC	REMPL_MARBRUR	REMPL_LACTATE	REMPL_DC	REMPL_SVO2	REMPL_OTHER	EER
1	77	10/10/2013	17:20	6	moderate	115	4	2	3	33	10	Masculin	154	53	51	Médical ou toxicologique	Domicile	OUI	NON	NON	NON	NON	NON	NON	NON	NON	NON	NON	NON	NON	0	OUI	NON	NON	NON	NON	0	10/10/2013	16:00	OUI	NON	NON	NON	NON	NON	NON	NON	0	NON
2	56	06/12/2013	10:00	1	severe	59	10	3	0	47	11	Masculin	175	83	71	Médical ou toxicologique	Court séjour	NON	NON	NON	OUI	NON	NON	NON	NON	NON	NON	NON	NON	NON	0	OUI	NON	NON	NON	NON	0	06/12/2013	09:00	OUI	NON	NON	NON	OUI	NON	NON	NON	0	NON
3	82	21/01/2014	18:00	0	severe	91	10	2	0	59	9	Féminin	159	91	52	Médical ou toxicologique	Court séjour	OUI	NON	NON	NON	NON	NON	NON	NON	NON	NON	NON	NON	NON	0	NON	NON	NON	OUI	NON	0	21/01/2014	17:00	NON	NON	NON	OUI	NON	OUI	NON	NON	0	NON
4	84	29/04/2014	11:30	1	severe	98	16	4	1	78	13	Masculin	172	127	68	Médical ou toxicologique	Service d'urgence	OUI	NON	NON	NON	NON	NON	NON	NON	NON	NON	NON	NON	NON	0	OUI	NON	NON	NON	NON	0	28/04/2014	23:00	NON	NON	OUI	NON	NON	OUI	OUI	NON	0	OUI
5	58	30/04/2014	15:30	0	severe	71	8	4	0	56	10	Féminin	164	107	56	Médical ou toxicologique	Court séjour	NON	NON	NON	OUI	NON	NON	NON	NON	NON	NON	NON	NON	NON	0	OUI	NON	NON	NON	NON	0	30/04/2014	14:00	NON	NON	OUI	OUI	NON	NON	OUI	NON	0	NON
6	78	18/06/2014	10:30	26	severe	97	4	2	26	58	12	Masculin	173	68	69	Médical ou toxicologique	Service d'urgence	OUI	NON	NON	NON	NON	NON	NON	NON	NON	NON	NON	NON	NON	0	OUI	NON	NON	NON	NON	0	18/06/2014	08:00	NON	NON	NON	OUI	OUI	OUI	NON	NON	0	OUI
7	79	03/07/2014	10:00	7	severe	93	20	4	7	56	10	Féminin	156	78	49	Médical ou toxicologique	Court séjour	NON	NON	NON	NON	NON	OUI	NON	NON	NON	NON	NON	NON	NON	0	OUI	NON	NON	NON	NON	0	03/07/2014	02:00	OUI	NON	NON	NON	NON	NON	NON	NON	0	OUI
8	79	15/07/2014	01:45	1	moderate	103	10	2	1	53	10	Masculin	171	73	67	Médical ou toxicologique	Court séjour	OUI	NON	NON	NON	NON	NON	NON	NON	NON	NON	NON	NON	NON	0	OUI	NON	NON	NON	NON	0	15/07/2014	01:00	OUI	NON	OUI	NON	OUI	OUI	NON	NON	0	NON
9	59	16/07/2014	15:45	1	severe	41	8	2	1	72	18	Masculin	166	73	62	Médical ou toxicologique	Service d'urgence	NON	NON	NON	NON	NON	OUI	NON	NON	NON	NON	NON	NON	NON	0	OUI	NON	NON	NON	NON	0	16/07/2014	12:00	OUI	NON	NON	NON	NON	OUI	NON	NON	0	OUI
10	60	17/07/2014	09:30	1	moderate	115	12	5	1	64	16	Masculin	181	88	76	Médical ou toxicologique	Court séjour	NON	NON	NON	NON	NON	NON	NON	NON	NON	NON	NON	NON	NON	SYNDROME D'ACTIVATION MACROPHAGIQUE	NON	NON	NON	NON	NON	SYNDROME D'ACTIVATION MACROPHAGIQUE	17/07/2014	08:00	OUI	NON	NON	OUI	NON	OUI	NON	NON	0	OUI
11	60	24/07/2014	11:00	0	severe	86	4	4	0	65	13	Féminin	160	88	52	Médical ou toxicologique	Court séjour	OUI	NON	NON	NON	NON	NON	NON	NON	NON	NON	NON	NON	NON	0	NON	NON	NON	NON	NON	Toxique (biguanides)	24/07/2014	10:00	NON	NON	NON	NON	NON	OUI	OUI	NON	0	OUI
12	78	29/08/2014	10:00	1	moderate	150	4	4	1	77	15	Féminin	147	67	41	Médical ou toxicologique	Domicile	OUI	NON	NON	NON	NON	NON	NON	NON	NON	NON	NON	NON	NON	0	OUI	NON	NON	NON	NON	0	28/08/2014	18:00	OUI	NON	NON	NON	OUI	OUI	NON	NON	0	OUI
13	76	05/11/2014	15:30	0	severe	74	4	8	0	61	18	Masculin	174	114	70	Médical ou toxicologique	Court séjour	NON	NON	NON	NON	NON	OUI	NON	NON	NON	NON	NON	NON	NON	0	OUI	NON	NON	NON	NON	0	05/11/2014	13:00	NON	NON	OUI	NON	NON	OUI	NON	NON	0	NON
14	57	07/01/2015	01:15	2	moderate	131	4	4	1	49	11	Féminin	165	77	57	Médical ou toxicologique	Service d'urgence	OUI	NON	NON	NON	NON	NON	NON	NON	NON	NON	NON	NON	NON	0	OUI	NON	NON	NON	NON	0	06/01/2015	20:00	OUI	NON	OUI	NON	NON	OUI	NON	NON	0	NON
15	64	19/01/2015	10:30	9	severe	76	20	4	9	34	6	Masculin	173	114	69	Médical ou toxicologique	Service d'urgence	OUI	NON	NON	NON	NON	NON	NON	NON	NON	NON	NON	NON	NON	0	OUI	NON	NON	NON	NON	0	18/01/2015	21:00	NON	NON	NON	NON	NON	OUI	NON	NON	0	NON
17	70	22/01/2015	18:30	3	severe	73	12	6	3	61	7	Masculin	170	98	66	Médical ou toxicologique	Domicile	OUI	NON	NON	NON	NON	NON	NON	NON	NON	NON	NON	NON	NON	0	OUI	NON	NON	NON	NON	0	22/01/2015	01:00	NON	NON	NON	NON	NON	NON	OUI	NON	0	NON
18	69	11/03/2015	11:00	2	severe	60	8	8	2	49	11	Masculin	171	74	67	Médical ou toxicologique	Réanimation	NON	NON	OUI	NON	NON	NON	NON	NON	NON	NON	NON	NON	NON	0	OUI	NON	NON	NON	NON	0	10/03/2015	20:00	OUI	NON	NON	NON	NON	NON	NON	NON	0	OUI
19	71	05/04/2015	16:40	0	severe	83	5	2	0	44	8	Masculin	180	88	75	Médical ou toxicologique	Court séjour	NON	OUI	NON	NON	NON	NON	NON	NON	NON	NON	NON	NON	NON	0	OUI	NON	NON	NON	NON	0	05/04/2015	12:00	OUI	NON	NON	NON	NON	OUI	OUI	NON	0	NON
20	63	30/05/2015	10:30	2	severe	66	8	5	2	44	10	Masculin	171	78	67	Médical ou toxicologique	Court séjour	OUI	NON	NON	NON	NON	NON	NON	NON	NON	NON	NON	NON	NON	0	OUI	NON	NON	NON	NON	0	29/05/2015	20:00	NON	NON	OUI	OUI	OUI	OUI	NON	NON	0	NON
21	67	19/07/2015	10:00	16	severe	77	8	2	14	50	13	Masculin	178	94	73	Médical ou toxicologique	Réanimation	NON	NON	OUI	NON	NON	NON	NON	NON	NON	NON	NON	NON	OUI	0	OUI	NON	NON	NON	NON	0	18/07/2015	18:00	NON	NON	NON	NON	NON	NON	OUI	NON	0	OUI
22	71	27/08/2015	14:00	16	moderate	102	12	12	0	61	8	Masculin	173	81	69	Médical ou toxicologique	Court séjour	NON	NON	NON	OUI	NON	NON	NON	NON	NON	NON	NON	NON	NON	0	OUI	NON	NON	NON	NON	0	27/08/2015	13:00	OUI	NON	NON	OUI	NON	NON	NON	NON	0	NON
23	62	04/09/2015	18:30	14	severe	66	3	3	0	65	11	Masculin	169	46	65	Médical ou toxicologique	Court séjour	NON	OUI	NON	NON	NON	NON	NON	NON	NON	NON	NON	NON	NON	0	OUI	NON	NON	NON	NON	0	04/09/2015	16:00	OUI	NON	OUI	NON	NON	OUI	OUI	NON	0	NON
24	67	24/12/2015	14:50	1	severe	92	4	4	1	84	13	Féminin	157	52	50	Médical ou toxicologique	Service d'urgence	OUI	NON	NON	NON	NON	NON	NON	NON	NON	NON	NON	NON	NON	0	OUI	NON	NON	NON	NON	0	24/12/2015	11:00	NON	NON	NON	OUI	OUI	OUI	NON	NON	0	OUI
25	71	08/01/2016	19:30	0	severe	69	8	2	0	77	12	Féminin	164	99	56	Médical ou toxicologique	Court séjour	NON	OUI	NON	NON	NON	NON	NON	NON	NON	NON	NON	NON	NON	0	OUI	NON	NON	NON	NON	0	08/01/2016	17:00	OUI	NON	OUI	OUI	OUI	OUI	OUI	NON	0	OUI
26	64	10/02/2016	18:00	8	severe	98	16	5	3	36	7	Masculin	167	58	63	Médical ou toxicologique	Court séjour	NON	NON	NON	OUI	NON	NON	NON	NON	NON	NON	NON	NON	NON	0	OUI	NON	NON	NON	NON	0	10/02/2016	13:30	NON	NON	NON	NON	NON	OUI	OUI	NON	0	NON
27	82	23/03/2016	10:00	1	moderate	102	4	4	1	42	9	Masculin	170	54	66	Médical ou toxicologique	Service d'urgence	OUI	NON	NON	NON	NON	NON	NON	NON	NON	NON	NON	NON	NON	0	OUI	NON	NON	NON	NON	0	22/03/2016	20:00	NON	NON	NON	NON	NON	OUI	OUI	NON	0	NON
28	65	01/04/2016	15:30	1	severe	63	3	3	0	65	13	Féminin	166	70	58	Médical ou toxicologique	Réanimation	OUI	OUI	NON	NON	NON	NON	NON	NON	NON	NON	NON	NON	NON	0	OUI	NON	NON	NON	NON	0	01/04/2016	15:00	OUI	NON	NON	NON	OUI	OUI	NON	NON	0	NON
29	80	10/10/2016	10:00	2	severe	79	6	5	1	67	10	Masculin	153	49	51	Traumatologique	Domicile	NON	OUI	NON	NON	NON	NON	NON	OUI	NON	NON	NON	OUI	NON	0	OUI	NON	NON	NON	NON	0	10/10/2016	04:00	OUI	NON	OUI	NON	NON	NON	NON	NON	0	NON
30	74	06/10/2016	23:15	1	moderate	108	4	3	0	62	16	Masculin	166	75	62	Médical ou toxicologique	Court séjour	NON	NON	NON	NON	OUI	NON	NON	NON	NON	NON	NON	NON	NON	0	OUI	NON	NON	NON	NON	0	06/10/2016	12:00	NON	NON	NON	NON	OUI	OUI	OUI	NON	0	OUI
31	68	15/11/2016	13:00	8	moderate	117	10	5	3	24	13	Masculin	171	68	67	Médical ou toxicologique	Court séjour	OUI	NON	NON	NON	NON	NON	NON	NON	NON	NON	NON	NON	NON	0	OUI	NON	NON	NON	NON	0	15/11/2016	02:00	NON	NON	OUI	NON	NON	NON	NON	NON	0	OUI
32	67	29/11/2016	10:00	11	moderate	101	6	6	11	51	12	Masculin	183	59	78	Médical ou toxicologique	Court séjour	OUI	NON	NON	NON	NON	NON	NON	NON	NON	NON	NON	NON	NON	0	OUI	NON	NON	NON	NON	0	28/11/2016	20:00	OUI	NON	OUI	OUI	NON	OUI	NON	NON	0	NON
33	62	25/11/2016	11:00	4	severe	79	10	10	4	56	14	Féminin	159	48	52	Médical ou toxicologique	Service d'urgence	OUI	NON	NON	NON	NON	NON	NON	NON	NON	NON	NON	NON	NON	0	OUI	NON	NON	NON	NON	0	25/11/2016	08:00	NON	NON	NON	OUI	NON	OUI	NON	NON	0	NON
34	83	27/01/2017	13:30	3	severe	95	3	3	2	63	19	Masculin	154	62	51	Médical ou toxicologique	Service d'urgence	NON	NON	NON	NON	OUI	NON	NON	NON	NON	NON	NON	NON	NON	0	NON	NON	NON	OUI	NON	0	26/01/2017	16:00	OUI	NON	NON	OUI	OUI	OUI	OUI	NON	0	OUI
[truncated: 56 more columns]

## Sheet: LONG
PATIENT	MESURE	PAS	PAD	PAM	FC	PVC	VPP	IC	ICC	VEJI	VTDGI	EPEI	FEG	PVPI
1	1	102	41	63	94	6	7	3.5	3.7	36	721	13.8	0.206569	2.7
1	2	NA	NA	NA	NA	11	NA	NA	3.8	39	NA	NA	NA	NA
1	3	106	42	65	97	5	6	NA	3.8	39	NA	NA	NA	NA
1	4	NA	NA	NA	NA	5	6	NA	3.7	39	NA	NA	NA	NA
1	5	105	42	63	94	5	7	NA	3.7	39	NA	NA	NA	NA
1	6	NA	NA	NA	NA	5	NA	NA	3.9	40	NA	NA	NA	NA
1	7	106	43	67	97	6	6	NA	3.7	38	NA	NA	NA	NA
1	8	109	45	69	95	9	5	3.84	3.5	37	736	15.5	0.21968	3
2	1	119	70	86	115	7	5	3.5	3.3	28	797	13.8	0.15	2.8
2	2	NA	NA	NA	NA	11	NA	NA	3.5	31	NA	NA	NA	NA
2	3	116	70	85	117	8	9	NA	3.3	28	NA	NA	NA	NA
2	4	NA	NA	NA	NA	9	14	NA	3.3	29	NA	NA	NA	NA
2	5	115	69	84	115	8	17	NA	3.3	28	NA	NA	NA	NA
2	6	NA	NA	NA	NA	8	NA	NA	3.3	28	NA	NA	NA	NA
2	7	113	67	81	115	8	16	NA	3.2	29	NA	NA	NA	NA
2	8	158	88	113	114	9	22	3.9	3.7	31	856	13.5	0.15	2.6
3	1	101	52	68	109	5	22	2.7	2.7	25	696	7.1	0.14	1.9
3	2	NA	NA	NA	NA	10	NA	NA	2.8	26	NA	NA	NA	NA
3	3	101	49	66	107	4	24	NA	2.6	24	NA	NA	NA	NA
3	4	NA	NA	NA	NA	4	25	NA	2.5	23	NA	NA	NA	NA
3	5	100	48	63	105	4	NA	NA	2.6	24	NA	NA	NA	NA
3	6	NA	NA	NA	NA	3	NA	NA	2.4	23	NA	NA	NA	NA
3	7	105	51	68	106	4	20	NA	2.6	24	NA	NA	NA	NA
3	8	122	57	78	105	6	30	2.9	2.9	29	663	6.7	0.17	1.8
4	1	130	52	71	72	7	16	2.03	2	28	735	7.8	0.15	2.3
4	2	NA	NA	NA	NA	13	NA	NA	2.3	32	NA	NA	NA	NA
4	3	123	46	67	73	7	21	NA	2	26	NA	NA	NA	NA
4	4	NA	NA	NA	NA	8	14	NA	1.9	28	NA	NA	NA	NA
4	5	126	52	69	71	7	21	NA	1.9	28	NA	NA	NA	NA
4	6	NA	NA	NA	NA	7	NA	NA	2.2	28	NA	NA	NA	NA
4	7	133	51	71	70	8	15	NA	2	27	NA	NA	NA	NA
4	8	154	55	81	71	9	17	2.58	2.6	35	792	7.3	0.18	2.2
5	1	92	54	64	115	16	12	1.99	2	17	552	10.8	0.13	4
5	2	NA	NA	NA	NA	17	NA	NA	2.1	18	NA	NA	NA	NA
5	3	82	50	58	119	15	7	NA	1.8	15	NA	NA	NA	NA
5	4	NA	NA	NA	NA	16	11	NA	1.8	15	NA	NA	NA	NA
5	5	79	48	57	119	15	6	NA	1.7	15	NA	NA	NA	NA
5	6	NA	NA	NA	NA	15	NA	NA	1.8	15	NA	NA	NA	NA
5	7	79	48	57	120	15	7	NA	1.7	15	NA	NA	NA	NA
5	8	92	53	64	121	17	11	2.54	2.6	21	630	11.3	0.13	3.6
6	1	124	51	70	118	0	19	3.21	3	26	896	13.9	0.12	2.3
6	2	NA	NA	NA	NA	4	NA	NA	3.4	29	NA	NA	NA	NA
6	3	127	52	73	117	1	21	NA	3.2	27	NA	NA	NA	NA
6	4	NA	NA	NA	NA	2	22	NA	3.2	26	NA	NA	NA	NA
6	5	119	49	68	116	0	20	NA	3	26	NA	NA	NA	NA
6	6	NA	NA	NA	NA	-1	NA	NA	3.4	29	NA	NA	NA	NA
6	7	128	51	72	115	0	19	NA	3.1	27	NA	NA	NA	NA
6	8	154	60	94	110	1	7	4.5	4.4	40	985	14.3	0.16	2.1
7	1	138	57	86	100	7	25	2.43	2.5	25	598	14.5	0.17	4.1
7	2	NA	NA	NA	NA	12	NA	NA	2.9	27	NA	NA	NA	NA
7	3	141	56	84	97	6	23	NA	2.5	24	NA	NA	NA	NA
7	4	NA	NA	NA	NA	7	26	NA	2.3	22	NA	NA	NA	NA
7	5	127	54	80	101	7	22	NA	2.5	23	NA	NA	NA	NA
7	6	NA	NA	NA	NA	6	NA	NA	2.5	25	NA	NA	NA	NA
7	7	130	55	79	98	6	26	NA	2.5	23	NA	NA	NA	NA
7	8	188	74	120	105	10	24	2.99	3.1	29	600	13.1	0.2	3.7
8	1	93	53	64	123	6	26	1.96	2	17	909	12.3	0.07	2.1
8	2	NA	NA	NA	NA	11	NA	NA	2.1	18	NA	NA	NA	NA
8	3	93	56	67	117	6	28	NA	1.9	16	NA	NA	NA	NA
8	4	NA	NA	NA	NA	5	25	NA	1.8	17	NA	NA	NA	NA
8	5	86	52	62	113	5	31	NA	1.9	16	NA	NA	NA	NA
8	6	NA	NA	NA	NA	5	NA	NA	2	18	NA	NA	NA	NA
8	7	89	53	63	123	5	26	NA	1.9	17	NA	NA	NA	NA
8	8	104	61	74	113	7	29	2.18	2.1	18	978	11.7	0.08	1.8
9	1	103	40	55	128	11	25	3.65	3.6	28	566	22.5	0.21	6.5
9	2	NA	NA	NA	NA	15	NA	NA	3.3	27	NA	NA	NA	NA
9	3	98	41	56	126	11	29	NA	3.6	29	NA	NA	NA	NA
9	4	NA	NA	NA	NA	12	28	NA	3.4	28	NA	NA	NA	NA
9	5	93	40	54	118	11	26	NA	3.4	30	NA	NA	NA	NA
9	6	NA	NA	NA	NA	11	NA	NA	3.5	31	NA	NA	NA	NA
9	7	99	45	59	117	12	24	NA	3.5	27	NA	NA	NA	NA
9	8	105	46	61	122	16	27	3.61	3.4	31	577	21.7	0.22	6.1
10	1	111	44	64	127	8	14	5.4	5.4	43	673	11.1	0.25	2.8
10	2	NA	NA	NA	NA	14	NA	NA	5.4	42	NA	NA	NA	NA
10	3	110	46	67	125	8	14	NA	5.3	42	NA	NA	NA	NA
10	4	NA	NA	NA	NA	8	7	NA	5.3	42	NA	NA	NA	NA
10	5	108	47	66	125	7	7	NA	5.2	42	NA	NA	NA	NA
10	6	NA	NA	NA	NA	7	NA	NA	5.2	42	NA	NA	NA	NA
10	7	109	45	65	125	7	6	NA	5.3	43	NA	NA	NA	NA
10	8	120	53	74	124	10	19	5.51	5.5	43	727	11.3	0.24	2.6
11	1	103	55	67	104	16	19	1.78	1.8	16	578	7.4	0.12	1.3
11	2	NA	NA	NA	NA	22	NA	NA	1.8	17	NA	NA	NA	NA
11	3	105	57	66	102	17	19	NA	1.7	16	NA	NA	NA	NA
11	4	NA	NA	NA	NA	16	20	NA	1.8	17	NA	NA	NA	NA
11	5	108	58	70	108	16	15	NA	1.7	17	NA	NA	NA	NA
11	6	NA	NA	NA	NA	15	NA	NA	1.8	17	NA	NA	NA	NA
11	7	102	55	67	110	16	18	NA	1.8	17	NA	NA	NA	NA
11	8	109	59	71	110	18	17	1.79	1.7	17	558	7.2	0.12	2.3
12	1	92	46	60	116	11	7	3.67	3.8	32	1022	11.9	0.12	1.9
12	2	NA	NA	NA	NA	14	NA	NA	3.9	35	NA	NA	NA	NA
12	3	93	46	61	112	11	7	NA	3.7	33	NA	NA	NA	NA
12	4	NA	NA	NA	NA	11	11	NA	3.7	32	NA	NA	NA	NA
12	5	92	46	60	115	10	8	NA	3.7	32	NA	NA	NA	NA
12	6	NA	NA	NA	NA	10	NA	NA	3.8	32	NA	NA	NA	NA
12	7	94	47	62	115	11	6	NA	3.7	32	NA	NA	NA	NA
12	8	110	50	72	104	8	3	4.64	4.6	44	1144	11.8	0.16	1.7
13	1	107	55	72	101	14	5	2.82	3	29	706	5.2	0.16	1.5
13	2	NA	NA	NA	NA	17	NA	NA	3.4	34	NA	NA	NA	NA
13	3	105	54	70	100	14	4	NA	3	30	NA	NA	NA	NA
13	4	NA	NA	NA	NA	14	6	NA	2.8	28	NA	NA	NA	NA
13	5	102	54	69	100	14	5	NA	2.9	29	NA	NA	NA	NA
13	6	NA	NA	NA	NA	13	NA	NA	2.9	30	NA	NA	NA	NA
13	7	105	55	71	100	14	4	NA	2.9	29	NA	NA	NA	NA
13	8	117	57	78	98	16	2	3.3	3.3	34	763	5.1	0.18	1.3
14	1	95	44	62	96	10	4	3.51	3.5	37	477	5.4	0.31	1.9
14	2	NA	NA	NA	NA	16	NA	NA	3.5	37	NA	NA	NA	NA
14	3	94	45	62	95	10	4	NA	3.5	37	NA	NA	NA	NA
14	4	NA	NA	NA	NA	10	4	NA	3.4	36	NA	NA	NA	NA
14	5	97	47	65	93	10	4	NA	3.4	37	NA	NA	NA	NA
14	6	NA	NA	NA	NA	9	NA	NA	3.5	37	NA	NA	NA	NA
14	7	97	46	64	92	10	4	NA	3.4	37	NA	NA	NA	NA
14	8	105	49	70	92	14	3	3.58	3.6	39	472	5.6	0.34	2
15	1	142	83	105	92	11	9	3.85	3.9	42	1008	11.7	0.17	2.3
15	2	NA	NA	NA	NA	16	NA	NA	4	43	NA	NA	NA	NA
15	3	124	73	92	92	11	9	NA	3.5	38	NA	NA	NA	NA
15	4	NA	NA	NA	NA	12	17	NA	3.7	41	NA	NA	NA	NA
15	5	137	74	96	92	11	9	NA	3.9	42	NA	NA	NA	NA
15	6	NA	NA	NA	NA	11	NA	NA	4	43	NA	NA	NA	NA
15	7	146	77	101	92	11	8	NA	4	44	NA	NA	NA	NA
15	8	161	79	109	90	13	6	4.31	4.2	47	1076	11.9	0.18	2.2
17	1	129	70	90	93	16	23	1.92	2	21	749	11.5	0.12	2.9
17	2	NA	NA	NA	NA	18	NA	NA	2.2	23	NA	NA	NA	NA
17	3	118	64	82	87	15	27	NA	1.9	21	NA	NA	NA	NA
17	4	NA	NA	NA	NA	15	20	NA	1.9	21	NA	NA	NA	NA
17	5	113	63	80	83	14	22	NA	1.8	21	NA	NA	NA	NA
17	6	NA	NA	NA	NA	15	NA	NA	1.9	21	NA	NA	NA	NA
17	7	117	66	83	94	14	21	NA	1.8	21	NA	NA	NA	NA
17	8	139	75	98	87	17	19	2.46	2.4	28	872	8.8	0.13	1.9
18	1	150	47	83	81	12	14	2.92	3.3	34	1008	26.5	0.14	4.5
18	2	NA	NA	NA	NA	17	NA	NA	3.3	34	NA	NA	NA	NA
18	3	158	53	90	85	12	9	NA	3.2	33	NA	NA	NA	NA
18	4	NA	NA	NA	NA	12	4	NA	3.1	32	NA	NA	NA	NA
18	5	167	55	94	84	12	5	NA	3.2	32	NA	NA	NA	NA
18	6	NA	NA	NA	NA	13	NA	NA	3.4	33	NA	NA	NA	NA
18	7	168	56	95	85	14	2	NA	3.1	30	NA	NA	NA	NA
18	8	175	60	105	89	14	2	2.51	2.6	29	1027	24.5	0.1	4.1
19	1	102	58	72	118	8	6	2.18	2.2	18	556	17.4	0.14	5.3
19	2	NA	NA	NA	NA	10	NA	NA	2.3	19	NA	NA	NA	NA
19	3	92	53	65	118	7	9	NA	2.1	18	NA	NA	NA	NA
19	4	NA	NA	NA	NA	7	18	NA	2.1	18	NA	NA	NA	NA
19	5	90	54	65	117	7	5	NA	2	17	NA	NA	NA	NA
19	6	NA	NA	NA	NA	6	NA	NA	2	17	NA	NA	NA	NA
19	7	90	53	65	115	8	5	NA	2	17	NA	NA	NA	NA
19	8	101	58	72	115	9	3	2.02	2	17	527	17.1	0.13	5.5
20	1	100	58	73	134	7	25	3.24	3.2	25	797	20.2	0.13	4.1
20	2	NA	NA	NA	NA	11	NA	NA	3.5	28	NA	NA	NA	NA
20	3	95	57	70	133	7	23	NA	3.2	24	NA	NA	NA	NA
20	4	NA	NA	NA	NA	7	24	NA	3	23	NA	NA	NA	NA
20	5	96	57	71	135	7	29	NA	3	24	NA	NA	NA	NA
20	6	NA	NA	NA	NA	6	NA	NA	3.4	25	NA	NA	NA	NA
20	7	100	59	73	135	7	21	NA	3	23	NA	NA	NA	NA
20	8	120	69	90	129	9	14	4.65	4.6	35	894	17.9	0.17	3.2
21	1	120	50	70	93	5	16	2.06	2.2	24	573	7.9	0.18	2.6
21	2	NA	NA	NA	NA	10	NA	NA	2.5	30	NA	NA	NA	NA
21	3	127	51	73	95	5	16	NA	2.2	26	NA	NA	NA	NA
21	4	NA	NA	NA	NA	6	14	NA	2.1	24	NA	NA	NA	NA
21	5	115	49	68	95	5	10	NA	2.1	25	NA	NA	NA	NA
21	6	NA	NA	NA	NA	6	NA	NA	2.4	27	NA	NA	NA	NA
21	7	119	50	70	95	5	12	NA	2.2	25	NA	NA	NA	NA
21	8	186	68	104	100	8	23	2.38	2.3	28	575	7.8	0.23	2.6
22	1	107	50	68	102	4	7	2.96	2.9	29	587	13.1	0.2	3.7
22	2	NA	NA	NA	NA	6	NA	NA	3.3	33	NA	NA	NA	NA
22	3	104	49	66	99	4	7	NA	2.8	29	NA	NA	NA	NA
22	4	NA	NA	NA	NA	4	10	NA	2.8	28	NA	NA	NA	NA
22	5	100	47	64	100	4	8	NA	2.8	28	NA	NA	NA	NA
22	6	NA	NA	NA	NA	3	NA	NA	3	30	NA	NA	NA	NA
22	7	103	48	65	99	4	7	NA	2.8	28	NA	NA	NA	NA
22	8	118	56	78	96	5	5	3.18	3.1	32	606	12.7	0.22	3.4
23	1	83	42	54	83	3	8	1.86	1.8	22	585	32.7	0.15	7.3
23	2	NA	NA	NA	NA	6	NA	NA	2	24	NA	NA	NA	NA
23	3	87	44	56	83	2	8	NA	1.8	22	NA	NA	NA	NA
23	4	NA	NA	NA	NA	4	22	NA	1.7	21	NA	NA	NA	NA
23	5	81	42	53	83	2	9	NA	1.8	21	NA	NA	NA	NA
23	6	NA	NA	NA	NA	1	NA	NA	1.9	23	NA	NA	NA	NA
23	7	81	42	53	83	2	8	NA	1.8	22	NA	NA	NA	NA
23	8	102	50	66	83	5	9	2.1	2.1	25	637	32.1	0.16	6.6
24	1	99	48	67	102	5	5	3.47	3.4	34	854	23.3	0.16	3.8
24	2	NA	NA	NA	NA	10	NA	NA	3.6	36	NA	NA	NA	NA
24	3	106	52	72	102	5	4	NA	3.5	34	NA	NA	NA	NA
24	4	NA	NA	NA	NA	5	6	NA	3.5	35	NA	NA	NA	NA
24	5	106	52	73	101	5	4	NA	3.5	35	NA	NA	NA	NA
24	6	NA	NA	NA	NA	5	NA	NA	3.5	35	NA	NA	NA	NA
24	7	99	47	66	101	5	5	NA	3.4	34	NA	NA	NA	NA
24	8	114	56	80	100	8	3	3.76	3.8	38	985	24	0.15	3.3
25	1	88	48	59	133	5	NA	2.49	2.4	18	796	11.9	0.09	2.9
25	2	NA	NA	NA	NA	9	NA	NA	2.5	19	NA	NA	NA	NA
25	3	89	46	59	137	5	NA	NA	2.5	19	NA	NA	NA	NA
25	4	NA	NA	NA	NA	4	NA	NA	2.3	18	NA	NA	NA	NA
25	5	72	39	47	130	5	NA	NA	2.2	19	NA	NA	NA	NA
25	6	NA	NA	NA	NA	4	NA	NA	2.2	19	NA	NA	NA	NA
25	7	65	35	43	116	5	NA	NA	1.9	17	NA	NA	NA	NA
25	8	85	43	53	115	8	NA	2.24	2.2	19	817	12.1	0.1	2.9
26	1	103	53	69	98	4	11	2.75	2.7	26	668	12.4	0.17	2.5
26	2	NA	NA	NA	NA	5	NA	NA	3	32	NA	NA	NA	NA
26	3	84	45	57	98	4	8	NA	2.6	26	NA	NA	NA	NA
26	4	NA	NA	NA	NA	5	12	NA	2.6	26	NA	NA	NA	NA
26	5	79	42	53	97	4	10	NA	2.6	27	NA	NA	NA	NA
26	6	NA	NA	NA	NA	3	NA	NA	2.7	28	NA	NA	NA	NA
26	7	92	50	62	98	5	9	NA	2.7	27	NA	NA	NA	NA
26	8	101	51	66	93	5	7	3.16	3.2	33	724	12.4	0.19	2.4
27	1	100	51	69	65	3	11	1.82	1.7	26	870	23.9	0.12	3.7
27	2	NA	NA	NA	NA	9	NA	NA	1.8	28	NA	NA	NA	NA
27	3	105	53	72	65	3	9	NA	1.7	27	NA	NA	NA	NA
27	4	NA	NA	NA	NA	3	20	NA	1.4	21	NA	NA	NA	NA
27	5	106	52	72	63	3	9	NA	1.7	27	NA	NA	NA	NA
27	6	NA	NA	NA	NA	4	NA	NA	1.5	23	NA	NA	NA	NA
27	7	106	54	73	64	3	11	NA	1.5	24	NA	NA	NA	NA
27	8	103	55	72	69	7	13	1.8	1.6	23	859	24.1	0.12	3.7
28	1	85	36	54	92	7	8	3.5	3.4	37	592	7.3	0.26	1.9
28	2	NA	NA	NA	NA	11	NA	NA	3.4	37	NA	NA	NA	NA
28	3	85	36	54	91	7	8	NA	3.4	37	NA	NA	NA	NA
28	4	NA	NA	NA	NA	7	8	NA	3.4	37	NA	NA	NA	NA
28	5	82	35	52	91	7	8	NA	3.4	37	NA	NA	NA	NA
28	6	NA	NA	NA	NA	6	NA	NA	3.4	38	NA	NA	NA	NA
28	7	84	36	53	91	7	8	NA	3.4	37	NA	NA	NA	NA
28	8	125	50	78	89	13	6	3.42	3.3	37	613	8.1	0.25	2
29	1	94	47	66	80	2	4	2.67	2.9	36	922	14.1	0.16	2.1
29	2	NA	NA	NA	NA	4	NA	NA	3.2	44	NA	NA	NA	NA
29	3	96	46	65	79	2	5	NA	3	38	NA	NA	NA	NA
29	4	NA	NA	NA	NA	2	9	NA	2.8	36	NA	NA	NA	NA
29	5	93	46	64	79	2	3	NA	2.8	36	NA	NA	NA	NA
29	6	NA	NA	NA	NA	1	NA	NA	2.8	35	NA	NA	NA	NA
29	7	90	45	62	78	2	4	NA	2.8	35	NA	NA	NA	NA
29	8	128	57	85	79	5	3	3.2	3.2	41	911	13.1	0.18	1.9
30	1	161	42	70	80	8	3	2.7	2.7	33	667	8.3	0.2	2
30	2	NA	NA	NA	NA	11	NA	NA	3.2	39	NA	NA	NA	NA
30	3	157	41	68	80	7	4	NA	2.6	33	NA	NA	NA	NA
30	4	NA	NA	NA	NA	8	6	NA	2.5	31	NA	NA	NA	NA
30	5	154	42	69	80	8	3	NA	2.6	32	NA	NA	NA	NA
30	6	NA	NA	NA	NA	7	NA	NA	2.6	33	NA	NA	NA	NA
30	7	150	40	65	80	8	3	NA	2.5	31	NA	NA	NA	NA
30	8	168	43	75	79	12	3	3.13	3.1	40	690	8.3	0.23	1.9
31	1	110	56	72	94	10	12	2.63	2.6	27	634	11.6	0.17	2.7
31	2	NA	NA	NA	NA	20	NA	NA	2.6	28	NA	NA	NA	NA
31	3	107	55	71	94	9	12	NA	2.6	27	NA	NA	NA	NA
31	4	NA	NA	NA	NA	9	15	NA	2.6	27	NA	NA	NA	NA
31	5	109	57	72	93	9	12	NA	2.5	27	NA	NA	NA	NA
31	6	NA	NA	NA	NA	8	NA	NA	2.7	29	NA	NA	NA	NA
31	7	113	58	74	95	9	13	NA	2.6	28	NA	NA	NA	NA
31	8	123	62	80	92	13	10	2.65	2.7	29	599	11.6	0.19	2.9
32	1	104	52	69	102	1	11	2.87	2.8	28	701	22.5	0.16	4.2
32	2	NA	NA	NA	NA	7	NA	NA	3.2	32	NA	NA	NA	NA
32	3	101	51	67	102	1	15	NA	2.8	28	NA	NA	NA	NA
32	4	NA	NA	NA	NA	1	20	NA	2.7	26	NA	NA	NA	NA
32	5	92	51	65	103	1	12	NA	2.6	26	NA	NA	NA	NA
32	6	NA	NA	NA	NA	0	NA	NA	2.9	28	NA	NA	NA	NA
32	7	99	54	69	103	1	14	NA	2.8	27	NA	NA	NA	NA
32	8	102	59	77	96	3	8	4.02	3.9	41	1007	18.3	0.18	2.4
33	1	116	53	76	100	3	8	4.28	4.2	43	629	10.4	0.27	2.1
33	2	NA	NA	NA	NA	7	NA	NA	4.9	49	NA	NA	NA	NA
33	3	116	53	77	100	3	8	NA	4.2	42	NA	NA	NA	NA
33	4	NA	NA	NA	NA	3	16	NA	3.9	39	NA	NA	NA	NA
33	5	115	54	76	101	3	9	NA	4.2	41	NA	NA	NA	NA
33	6	NA	NA	NA	NA	2	NA	NA	4.4	44	NA	NA	NA	NA
33	7	118	54	77	99	3	8	NA	4.2	42	NA	NA	NA	NA
33	8	128	56	83	98	4	10	5	5	49	644	11.5	0.32	2.3
34	1	92	44	57	110	11	6	1.96	2.1	20	511	6.6	0.14	2
34	2	NA	NA	NA	NA	14	NA	NA	2.5	23	NA	NA	NA	NA
34	3	87	42	54	111	11	7	NA	2.1	19	NA	NA	NA	NA
34	4	NA	NA	NA	NA	12	10	NA	1.9	17	NA	NA	NA	NA
34	5	69	33	41	109	12	8	NA	1.9	17	NA	NA	NA	NA
34	6	NA	NA	NA	NA	11	NA	NA	1.9	18	NA	NA	NA	NA
34	7	76	38	47	109	12	8	NA	1.9	18	NA	NA	NA	NA
34	8	117	50	71	108	14	4	3.12	3.1	27	591	7.3	0.2	1.9
